# Supplementary material for: Microbial Community Diversity Within Sediments from Two Geographically Separated Hadal Trenches
Source: Front Microbiol. 2019 Mar 15;10:347. doi: 10.3389/fmicb.2019.00347 (PMC6428765; doi:10.3389/fmicb.2019.00347)
Supplement: Supplementary file 2 [file Data_Sheet_2.xls]

## Sheet: Sup.Tab.1.Itag_sample_data
Supplementary Table S1. Description of depth-fractioned core samples used for 16S rRNA gene community analysis and description of the in situ community.
Sample	Description	Trench	Depth fraction (cm)	Depth (m)	Latitude	Longitude	Pruned total reads, unrarefied	Pruned, rarefied OTUs	Total reads, OTU > 2 reads	Total OTUs, OTU > 2 reads
MTKT99	CR02	Mariana	6to7	6844	12.6312	144.721	12321	861	12956	1860
MTKT9	CR02	Mariana	1to2	6844	12.6312	144.721	38871	1332	42942	6011
MTKT83	CR02	Mariana	2to3	6844	12.6312	144.721	50816	1190	55774	6635
MTKT80	CR02	Mariana	5to6	6844	12.6312	144.721	24834	1139	27758	4745
MTKT33	CR02	Mariana	0to1	6844	12.6312	144.721	42138	1412	46535	6092
MTKT17	CR02	Mariana	7to8	6844	12.6312	144.721	92675	1002	97606	4762
MTKT13	CR02	Mariana	4to5	6844	12.6312	144.721	47393	980	49441	3425
MTKT106	CR02	Mariana	3to4	6844	12.6312	144.721	41150	1164	45511	6071
MTKT104	CR02	Mariana	8to9	6844	12.6312	144.721	11436	645	11779	1255
MTKT103	CR02	Mariana	9to10	6844	12.6312	144.721	14489	690	15131	1607
MTKT79	CR04	Mariana	5to6	7939	12.4765	144.865	22966	887	24272	2787
MTKT72	CR04	Mariana	7to8	7939	12.4765	144.865	75783	579	78292	1473
MTKT62	CR04	Mariana	4to5	7939	12.4765	144.865	13910	867	14726	2087
MTKT59	CR04	Mariana	1to2	7939	12.4765	144.865	17054	1233	19035	3896
MTKT48	CR04	Mariana	6to7	7939	12.4765	144.865	25324	686	26199	1220
MTKT44	CR04	Mariana	2to3	7939	12.4765	144.865	45774	1273	50099	5980
MTKT3	CR04	Mariana	0to1	7939	12.4765	144.865	25668	1321	28773	5271
MTKT24	CR04	Mariana	8to9	7939	12.4765	144.865	91572	887	94772	3624
MTKT107	CR04	Mariana	9to10	7939	12.4765	144.865	39829	818	41490	2887
MTKT100	CR04	Mariana	3to4	7939	12.4765	144.865	21975	1046	23449	3176
MTKT97	CR05	Mariana	4to5	7942	11.91	144.93	19142	1141	20229	2949
MTKT91	CR05	Mariana	7to8	7942	11.91	144.93	30805	934	34026	3682
MTKT88	CR05	Mariana	3to4	7942	11.91	144.93	49055	1404	55264	8223
MTKT87	CR05	Mariana	9to10	7942	11.91	144.93	55911	857	57976	2241
MTKT67	CR05	Mariana	5to6	7942	11.91	144.93	11466	946	11994	1709
MTKT111	CR05	Mariana	6to7	7942	11.91	144.93	29238	868	31260	2948
LPE029	CR05	Mariana	8to9	7942	11.91	144.93	49724	627	51003	1986
LPE025	CR05	Mariana	2to3	7942	11.91	144.93	124947	1118	131703	8466
LPE024	CR05	Mariana	1to2	7942	11.91	144.93	86382	1296	92525	8639
LPE023	CR05	Mariana	0to1	7942	11.91	144.93	115262	1363	127983	13749
MTKT78	N072	Kermadec	1to2	6011	-35.9052	-178.961	68849	1483	76692	8756
MTKT30	N072	Kermadec	2to5	6011	-35.9052	-178.961	71672	1165	77980	4943
LPE020	N072	Kermadec	0to1	6011	-35.9052	-178.961	12087	938	12648	1737
MTKT218	N072.24	Kermadec	5to9	6013	-35.9052	-178.961	26587	911	28930	1952
MTKT217	N072.24	Kermadec	2to5	6013	-35.9052	-178.961	65502	1453	74692	10195
MTKT213	N072.24	Kermadec	1to2	6013	-35.9052	-178.961	31568	1499	36983	7572
MTKT205	N072.24	Kermadec	0to1	6013	-35.9052	-178.961	54493	1603	63951	10847
MTKT233	N073.10	Kermadec	1to2	7143	-35.8396	-178.879	46902	1661	56570	11529
MTKT222	N073.10	Kermadec	5to10	7143	-35.8396	-178.879	7231	561	7404	709
MTKT221	N073.10	Kermadec	2to5	7143	-35.8396	-178.879	56266	1466	64693	10156
MTKT207	N073.10	Kermadec	0to1	7143	-35.8396	-178.879	46968	1621	57515	11611
MTKT81	N073.11	Kermadec	5to10	7142	-35.8396	-178.879	25621	1046	27215	3063
MTKT71	N073.11	Kermadec	1to2	7142	-35.8396	-178.879	77586	1262	82742	6948
MTKT201	N073.11	Kermadec	2to5	7142	-35.8396	-178.879	69248	840	71619	2603
LPE015	N073.11	Kermadec	0to1	7142	-35.8396	-178.879	106776	1455	119473	13545
MTKT220	N073.18	Kermadec	5to10	7137	-35.8396	-178.879	11651	584	12026	838
MTKT219	N073.18	Kermadec	2to5	7137	-35.8396	-178.879	64880	1151	68969	5682
MTKT214	N073.18	Kermadec	1to2	7137	-35.8396	-178.879	59471	1370	65382	8295
MTKT206	N073.18	Kermadec	0to1	7137	-35.8396	-178.879	51384	1527	59830	10573
MTKT230	N073.21	Kermadec	7to12	7135	-35.8396	-178.879	21477	636	21927	1155
MTKT229	N073.21	Kermadec	2to7	7135	-35.8396	-178.879	35595	708	36310	1463
MTKT211	N073.21	Kermadec	1to2	7135	-35.8396	-178.879	61708	1188	64910	5465
LPE014	N074	Kermadec	5to10	8079	-34.3403	-178.176	71745	939	74773	4883
LPE013	N074	Kermadec	2to5	8079	-34.3403	-178.176	82923	1235	91460	9833
LPE012	N074	Kermadec	1to2	8079	-34.3403	-178.176	64196	1317	71473	9374
LPE011	N074	Kermadec	0to1	8079	-34.3403	-178.176	96177	1342	106541	11891
MTKT224	N074.23	Kermadec	5to10	8081	-34.3403	-178.176	42960	1348	49196	8458
MTKT223	N074.23	Kermadec	2to5	8081	-34.3403	-178.176	71489	1132	78044	8575
MTKT215	N074.23	Kermadec	1to2	8081	-34.3403	-178.176	36637	1463	44857	9377
MTKT208	N074.23	Kermadec	0to1	8081	-34.3403	-178.176	67132	1432	78272	12246
MTKT228	N074.3	Kermadec	1to2	8082	-34.3403	-178.176	55107	1379	62810	9718
MTKT226	N074.3	Kermadec	5to10	8082	-34.3403	-178.176	14906	592	15189	963
MTKT225	N074.3	Kermadec	2to5	8082	-34.3403	-178.176	52209	1339	59474	9155
MTKT209	N074.3	Kermadec	0to1	8082	-34.3403	-178.176	59359	1443	69251	11320
MTKT25	N075	Kermadec	2to5	9175	-32.8504	-177.654	67561	727	69823	2454
LPE010	N075	Kermadec	5to10	9175	-32.8504	-177.654	86548	926	90136	5665
LPE008	N075	Kermadec	1to2	9175	-32.8504	-177.654	75440	1094	80566	7288
LPE007	N075	Kermadec	0to1	9175	-32.8504	-177.654	93540	1344	106180	12241
MTKT232	N075.16	Kermadec	5to10	9177	-32.8504	-177.654	14325	542	14534	897
MTKT231	N075.16	Kermadec	2to5	9177	-32.8504	-177.654	63729	808	65544	3534
MTKT216	N075.16	Kermadec	1to2	9177	-32.8504	-177.654	49849	1226	55243	7258
MTKT210	N075.16	Kermadec	0to1	9177	-32.8504	-177.654	48572	1315	54409	7749

## Sheet: Sup.Tab.2.Ubiquitous_taxa
Supplementary Table S2. OTUs which were present in all 72 pristine core samples.
OTU	Phylum	Class	Order	Family	Genus	OTU sequence
denovo573947	Marinimicrobia (SAR406 clade)	uncultured bacterium	uncultured bacterium	uncultured bacterium	uncultured bacterium	TACGAGGGGAGCAAGCGTTGTCCGGATTTATTGGGCGTAAAGGGCGTGTAGGTGGATTGATAAGTCAGGTTTTAAAGAGTACGGCTCAACCGTATTAATGGGTCTGATACTGTCAGTCTTGAGTTCGAGAGAGGGAAGCGGAATTCCTGGTGTAGCGGTGAAATGCCATGATATCAGGAGGAACACCGGTGGCGAAGGCGGCTTCCTGGCTCGTAACTGACACTGAGGCGCGAAAGCGTGGGTAGCAAACAGGATTAGATACCCTGGTAGTCCACGCCGTAAACGATGGATACTAGCCGTCGGGAGATTTTCGACCCTTTCGGTGGCGAAGCTAACGCATTAAGTATCCCGCCTGGGGAGTACGATCGCAAGATTG
denovo595331	Hydrogenedentes	uncultured bacterium	uncultured bacterium	uncultured bacterium	uncultured bacterium	TACGGAGGTTGCGAGCGTTGTTCGGATTTACTGGGCGTAAAGGGAGCGCAGGCGGCTAGGTCAGTCTGAAGTGAAAGTCCGGGGCTCAACCCCGGAAGGGCTTCGGATACTGCCTGGCTTGAGTACGTGAGAGGTGAGCGGAATTCCAGGTGAAGCGGTGAAATGCGTAGATATCTGGAGGAACATCGGTGGCGAAAGCGGCTCACTGGCACGAAACTGACGCTGAGGCTCGAAAGCGTGGGGAGCGAACGGGATTAGATACCCCGGTAGTCCACGCCGTAAACGTTGTGCACTAGGTGTGGGAGGTATCGACCCCTCCCGTGCCGGAGCTAACGCATTAAGTGCACCGCCTGGGGAGTACGGTCGCAAGACTG
denovo107911	Acidobacteria	Subgroup 22	Ambiguous_taxa	Ambiguous_taxa	Ambiguous_taxa	TACGGAGGGGGCAAGCGTTGTTCGGAATTATTGGGCGTAAAGGGCGCGTAGGCGGTCAAGTAAGTTGGTGGTGAAAGCCCTCGGCTCAACCGAGGAATTGCCCTCAAAACTGCTCGACTTGAGTCCCGGAGAGGGTGGCGGAATTCCCAGTGTAGCGGTGAAATGCGTAGATATTGGGAGGAACACCAGTGGCGAAGGCGGTCACCTGGACGGGTACTGACGCTGAGGTGCGAAAGCGTGGGGAGCAAACAGGATTAGATACCCTGGTAGTCCACGCTGTAAACGATGAACACTTGGTGTTGCGGGTATCGACCCCTGCAGTGCCGAAGCTAACGCATTAAGTGTTCCGCCTGGGGAGTACGGTCGCAAGGCTG
denovo760450	Chloroflexi	SAR202 clade	Ambiguous_taxa	Ambiguous_taxa	Ambiguous_taxa	TACGTAGGGAGCGAGCGTTACCCGGAATTACTGGGCGTAAAGAGCACGTAGGCGGTTGGATAAGTCTTCTGTGAAAGCTCCCGGCTCAACTGGGAGAGGTCAGGTGATACTATTCGACTGGAGGGCTGTAGAGGTAAGCGGAATTCCCGGTGTAGCGGTGAAATGCGTAGATATCGGGAGGAACACCAGCGGCGAAAGCGGCTTACTGGGCAGTGCCTGACGCTGAGGTGCGAGAGCGTGGGGAGCAAACAGGATTAGATACCCTGGTAGTCCACGCCCTAAACGATGAATACTAGATATAGGGGGTATCGACCCCCTCTGTGTCGCAGCTAACGCGATAAGTATTCCGCCTGGGGAGTACGGCCGCAAGGCTA
denovo682832	Chloroflexi	SAR202 clade	Ambiguous_taxa	Ambiguous_taxa	Ambiguous_taxa	TACGTAGGTCACAAACGTTGTCCGGATTTATTGGGCGTAAAGGGTCCGTAGGCGGTTCGGTAAGTCTCCTGTGAAATCTTCAGGCTCAACTTGAAGAGGTCGGGGGATACTGCCGGACTTGAGACTGTTAGAGGCAAGTGGAATTCCCGGTGTAGTGGTGAAATGCGTAGATATCGGGAGGAACACCAATGGCGAAAGCGGCTTGCTGGGACAGTTCTGACGCTGAGGGACGAAAGCGTGGGTAGCAAACCGGATTAGATACCCGGGTAGTCCACGCCGTAAACGATGAATGCTAGGTTTTCGGGGTATCGACCCCCTGAGAGCCGTAGCTAACGCGATAAGCATTCCGCCTGGGGACTACGGTCGCAAGACTA
denovo467608	Chloroflexi	SAR202 clade	uncultured deep-sea bacterium	uncultured deep-sea bacterium	uncultured deep-sea bacterium	TACGTAGGGAGCGAGCGTTACCCGGAATCACTGGGCGTAAAGAGCGCGTAGGCGGCTGGATAAGTCTTTTGTGAAAGCTCCCGGCTTAACTGGGAGAGGTCAAGGGATACTATTCGGCTTGAGGGCAGTAGAGGAAGGCGGAATTCCCGGTGTAGCGGTGAAATGCGTAGATATCGGGAGGAACACCAGCGGCGAAGGCGGCCTTCTGGGCTGTGCCTGACGCTGAGGCGCGAGAGCGTGGGTAGCAAACTGGATTAGATACCCAGGTAGTCCACGCCCTAAACGATGAATGCTAGGTATAGGGGGTATCGACCCCCTCTGTGCCGCAGCTAACGCAATAAGCATTCCGCCTGGGGACTACGGCCGCAAGGCTA
denovo695427	Planctomycetes	Planctomycetacia	Planctomycetales	Planctomycetaceae	Planctomyces	TACGTACTGTGCAAACGTTATTCGGAATCACTGGGCTTAAAGGGTGCGTAGGCGGTTGATTAAGTAGGGTGTGAAAGCTCTCGGCCCAACCGAGGAATTGCGCTCTAAACTGATCAACTTGAGTGAGATAGGGGTGTGCGGAACTTCCAGTGGAGCGGTGAAATGTGTTGATATTGGAAGGAACGCCGGTGGCGAAAGCGGCACACTGGGTCTCAACTGACGCTGAGGCACGAAAGCCAGGGTAGCGAACGGGATTAGATACCCCGGTAGTCCTGGCCGTAAACGATGAGCACTAGACGGGAGGAGCTTCGGCTCATCCGGTCGCAGCGAAAGCAATAAGTGCTCCGCCTGGGGAGTATGGTCGCAAGGCTG
denovo536068	Planctomycetes	Planctomycetacia	Planctomycetales	Planctomycetaceae	Pir4 lineage	GACGAACCGCCCAAACGTTATTCGGAATCACTGGGCTTAAAGGGTATGTAGGCGGCATGGTCAGTTGGGTGTGAAATCCCTCGGCTTAACCGAGGAATTGCGCCCAATACTGCCAAGCTCGAGGGAGACAGAGGTAAGCGGAACTGATGGTGGAGCGGTGAAATGCGTTGATATCATCAGGAACACCGGTGGCGAAGGCGGCTTACTGGGTCTCTTCTGACGCTGAGATACGAAAGCTAGGGTAGCGAACGGGATTAGATACCCCGGTAGTCCTAGCTGTAAACGATGAGCACTTGGTCGAAGACTCCTCCATAGGTTTTCGGTCGTAGAGAAATTGTTAAGTGCTCCGCCTGGGGAGTATGGTCGCAAGGCTG
denovo625846	Planctomycetes	Planctomycetacia	Planctomycetales	Planctomycetaceae	Pir4 lineage	TACGTACCGTACAAACGTTATTCGGAATCACTGGGCTTAAAGGGTGCGTAGGCGGTGCGGTCAGTTGGGTGTGAAATCCCTCGGCTCAACCGAGGAACTGCGCCCAATACTGCCGTACTCGAGGGAGACAGAGGTAAGCGGAACTGATGGTGGAGCGGTGAAATGCGTTGATATCATCAGGAACACCAGTAGCGAAGGCGGCTTACTGGGTCTCTTCTGACGCTGAGGCACGAAAGCTAGGGTAGCGAACGGGATTAGATACCCCGGTAGTCCTAGCTGTAAACGATGAGCACTTGGTCGGAGACTCCTCCATAGGTTTCCGGTCGTAGCGAAAGTGTTAAGTGCTCCGCCTGGGGAGTATGGTCGCAAGGCTG
denovo447323	Planctomycetes	Phycisphaerae	Phycisphaerales	Phycisphaeraceae	Urania-1B-19 marine sediment group	TACGAAGGGCCCGAGCGTTAATCAGAATCATTGGGCTTAAAGCGTACGTAGGCGGGCGCGCAGGCACCTTGTGAAATCCCTCGGCTCAACCGAGGAATTGCTTGGTGAACCGCGTGCCTTGAGACAAGTAGGGGCTGTCGGAACGATAGGTGGAGCGGTGAAATGCGTTGATATCTATCGGAACGCCGAAGGAGAAATCAGGCAGCTGGGCTTGTTCTGACGCTGAGGTACGAAAGCGTGGGGAGCGAACGGGATTAGATACCCCGGTAGTCCACGCCGTAAACGATGTGCACTAGATCGAGGGGACTCTGACGTCGCTCTCGGTCGAAGCAAAAGTGTTAAGTGCACCGCCTGGGGAGTACGGTCGCAAGGCTA
denovo314510	Proteobacteria	NA	NA	NA	NA	TACGGAGGAGGCAAGCGTTGTTCGGAATTACTGGGCTTAAAGCGTGCGTAGGCGGGATGGCAGGTGTCGTGTGAAAGCCCTCGGCTCAACCGAGGAACTGTTCGGCAAACCGTCATTCTTGAGGCCAGCAGGGGGACCTGGAACTTTGGGTGGAGCGGTGAAATGCGTAGATATCCAAGGGAACGCCGGTGGCGAAAGCGGGGTCCTGGGCTGGTTCTGACGCTGAGGCACGAAAGCGTGGGTAGCAAACAGGATTAGATACCCTGGTAGTCCACGCCGTAAACGATGCGCACTAGGTATCAGCGCCTCTGACGGGGTTGGTGCCGCAGAGAAATCATTAAGTGCGCCGCCTGGGGAGTACGGCCGCAAGGCTA
denovo811347	Candidate division OP3	NA	NA	NA	NA	TACGGGGGTGGCAAGCGTTACTCGGAATTATTGGGTGTAAAGGGTAAGTAGGCGGTCTATTAAGTGAGGGGTGAAATCTTCCGACTCAATCGGAAAATTGCCTTTCAAACTAGTAGACTTGAGACTGGAAGAGGGAAATGGAATTAGCAGTGTAAGGGTGAAATCTGTAGATATTGCTAAGAACACCAGCGGCGAAGGCGGTTTCCTGGTCCAAGTCTGACGCTAAATTACGAAAGCTAGGGGAGCAAACAGAATTAGATACTCTGGTAGTCCTAGCTGTAAACGATGAGCACTAGGTGTTGGTCCTTCGGGATCAGTGCCGCAGCTAACGCATTAAGTGCTCCACCTGGGGACTACGGCCGCAAGGCTA
denovo834407	Thaumarchaeota	Marine Group I	Unknown Order	Unknown Family	Candidatus Nitrosopumilus	AACCAGCACCTCAAGTGGTCAGGATGATTATTGGGCCTAAAGCATCCGTAGCCTGCTCTGTAAGTTTTCGGTTAAATCTGTATGCTTAACATACAGGCCGCCGGAAATACTGCAGGGCTAGGGAGTGGGAGAGGTAGACGGTACTCGGGAGGAAGTGGTAAAATGCTTTGATCTTTCGATGACCACCTGTGGCGAAGGCGGTCTACCAGAACACGTCCGACGGTGAGGGATGAAAGCTGGGGGAGCAAACCGGATTAGATACCCGGGTAGTCCCAGCCGTAAACTATGCAAACTCAGTGATGCATTGGCTTGTGGCCAATGCAGTGTTGCAGGGAAGCCGTTAAGTTTGCCGCCTGGGAAGTACGTACGCAAGTATG
denovo248054	Proteobacteria	JTB23	NA	NA	NA	TACGGAGGGTGCGAGCGTTAATCGGAATTACTGGGCGTAAAGCGTGCGTAGGTGGCTTAGTAAGTCGGATGTGAAAGCCCTGGGCTCAACCTGGGAACTGCATTCGATACTGCCAGGCTAGAGTATGGTAGAGGGAAGTGGAATTTCCGGTGTAGCGGTGAAATGCGTAGATATCGGAAGGAACACCAGTGGCGAAGGCGGCTTCCTGGACCAATACTGACACTGAGGTACGAAAGCGTGGGGAGCAAACAGGATTAGATACCCTGGTAGTCCACGCCCTAAACGATGTCAACTAGCCGTTGGGGGAATTTAATCCTTTAGTGGCGCAGCTAACGCGTTAAGTTGACCGCCTGGGGAGTACGATCGCAAGATTA
denovo747941	Gemmatimonadetes	Gemmatimonadetes	BD2-11 terrestrial group	NA	NA	GACGGAGGGCGCAAGCGTTGTTCGGATTTACTGGGCGTAAAGGGCAGGTAGGTGGTCTGTTAAGTCTTCTGTGAAAATCCGGGGCTCAACCCCGCGAAATGCAGGTGAAACTGGCAGACTGGAGACCGGTAGAGGCTAGCGGAATTCCTGGTGTAGCGGTGGAATGCGTAGATATCAGGAAGAACACCTGTGGCGAAGGCGGCTAGCTGGGCCGGTTCTGACACTAAACTGCGAAAGCGTGGGGAGCAAACAGGATTAGATACCCTGGTAGTCCACGCCGTAAACGATGGGCACTAGATGCCGGGCATATAGACGTGTTCGGTGTCGTCGCTAACGCAATAAGTGCCCCGCCTGGGGAGTACGGTCGCAAGGCTG
denovo426237	Gemmatimonadetes	Gemmatimonadetes	Gemmatimonadales	Gemmatimonadaceae	uncultured	TACGGGGGGTGCAAGCGTTGTCCGGATTCACTGGGCGTAAAGCGCGCGTAGGCGGTTCTGTAAGTCATCTGTGAAATCCCGGGGCTCAACTCCGGGGCTGCAGGTGATACTGCAGAGCTAGAGCTCGGTAGAGGCAAGTGGAATTCCCGGTGTAGCGGTGGAATGCGTAGATATCGGGAAGAACACCAGTGGCGAAGGCGGCTTGCTGGGCCGATGCTGACGCTGAGGCGCGAAAGCGTGGGGAGCAAACAGGATTAGATACCCTGGTAGTCCACGCCGTAAACGATGGGTACTAGGCGTCGGGGGGAGCGACCCCTTCGGTGCCGTCGCTAACGCACTAAGTACCCCGCCTGGGGAGTACGGCCGCAAGGCTG
denovo201367	Proteobacteria	Gammaproteobacteria	Xanthomonadales	JTB255 marine benthic group	uncultured bacterium	TACGGAGGGTGCGAACGTTAATCGGAATTACTGGGCGTAAAGCGCGCGTAGGCGGCTTTGTAAGTCGGATGTGAAAGCCCCGGGCTCAACCTGGGAATGGCATTCGATACTGCAGAGCTAGAGTATGGTAGAGGGAAGTGGAATTTCCGGTGTAGCGGTGAAATGCGTAGATATCGGAAGGAACACCAGTGGCGAAGGCGACTTCCTGGGCCAATACTGACGCTGAGGTGCGAAAGCGTGGGGAGCAAACAGGATTAGATACCCTGGTAGTCCACGCCGTAAACGATGAGAACTAGATGTCGGGAGAATTTGTCTTTCGGTGTCGCAGCTAACGCGTTAAGTTCTCCGCCTGGGGAGTACGCCGGCAACGGTA
denovo517843	Proteobacteria	Gammaproteobacteria	Xanthomonadales	JTB255 marine benthic group	uncultured bacterium	TACGGAGGGTGCGAGCGTTAATCGGAATTACTGGGCGTAAAGCGCGCGTAGGCGGTTTGGTCAGTCGGATGTGAAAGCCCTGGGCTCAACCTGGGAATGGCATTCGATACTGCCTGACTAGAGTATGGTAGAGGGAAGTGGAATTTCCGGTGTAGCGGTGAAATGCGTAGATATCGGAAGGAACACCAGTGGCGAAGGCGACTTCCTGGGCCAATACTGACGCTGAGGTGCGAAAGCGTGGGGAGCAAACAGGATTAGATACCCTGGTAGTCCACGCCGTAAACGATGAGAACTAGATGTCGGGAGGGTTGCCTTTCGGTGTCGCAGCTAACGCGTTAAGTTCTCCGCCTGGGGAGTACGCCGGCAACGGTA
denovo360724	Proteobacteria	Gammaproteobacteria	Order Incertae Sedis	Family Incertae Sedis	Marinicella	TACTGAGGGTGCGAGCGTTAATCGGAATTACTGGGCGTAAAGCGAGTGTAGGCGGCTGCGTAAGTCGGATGTGAAAGCCCCGGGCTCAACCTGGGAATTGCATTCGAAACTGCGCGGCTAGAGTCTGATAGAGGGAAGTGGAATTCCAGGTGTAGCGGTGAAATGCGTAGATATCTGGAGGAACACCAGTGGCGAAGGCGGCTTCCTGGATCAAGACTGACGCTGAGGCTCGAAAGCGTGGGGAGCAAACAGGATTAGATACCCTGGTAGTCCACGCCCTAAACGATGTCAACTAGACGTTGGTCCCATTGAAGGGATTAGTGTCGAAGCTAACGCGTTAAGTTGACCGCCTGGGGAGTACGGCCGCAAGGTTG
denovo186810	Proteobacteria	Deltaproteobacteria	Sh765B-TzT-29	uncultured bacterium	uncultured bacterium	TACGGAGGGTGCAAGCGTTGTTCGGAATCATTGGGCGTAAAGCGCGCGTAGGCGGCTTGGTAAGTCGGGTGTGAAAGCCCGGGGCTCAACCCCGGAACTGCACTCGAAACTGCCTCGCTAGAGTCTCGGAGAGGAAGGCGGAATTCCCGGTGTAGAGGTGAAATTCGTAGATATCGGGAGGAACACCAGTGGCGAAGGCGGCCTTCTGGACGATGACTGACGCTGAGGTGCGAAAGCGTGGGGAGCAAACAGGATTAGATACCCTGGTAGTCCACGCCGTAAACGTTGAGTGCTAGGTGTCGCGGGTATTGACCCCTGCGGTGCCGCCGCTAACGCATTTAGCACTCCGCCTGGGGAGTACGGTCGCAAGGCTA
denovo102475	Proteobacteria	Deltaproteobacteria	Sh765B-TzT-29	uncultured bacterium	uncultured bacterium	TACGGAGGGGGCAAGCGTTGCTCGGAATTACTGGGCGTAAAGGGTCCGTAGGTGGCTTTGTAAGTTAGATGTGAAATCTCAGGGCTCAACCCTGAAACTGCATCTAATACTGCAGAGCTTGAGTACAGGAGAGGTTGGCGGAATTCCCGGTGTAGCGGTGAAATGCGTAGATATCGGGAGGAACACCAGTGGCGAAGGCGGCCAACTGGCCTGTTACTGACACTCAGGGACGAAAGCGTGGGTAGCAAACCGGATTAGATACCCGGGTAGTCCACGCCCTAAACGATGGATGCTAGGTGTGGGGATGAAAATCTCTGTGCCGTAGTTAACGCATTAAGCATCCCGCCTGGGGAGTACGATCGCAAGATTT
denovo721136	Proteobacteria	Deltaproteobacteria	Sh765B-TzT-29	uncultured bacterium	uncultured bacterium	TACGGAGGGCGCGAGCGTTATTCGGAATCATTGGGCGTAAAGCGCGTGTAGGCGGCTGGGTAAGTCGGATGTGAAAGCCCGGGGCTCAACTCCGGAATTGCATACGAAACTGCCTAGCTAGAGTCTCGGAGAGGAGGGCGGAATTCCCGGTGTAGAGGTGAAATTCGTAGATATCGGGAGGAACACCAGTGGCGAAGGCGGCCCTCTGGACGATGACTGACGCTGAGACGCGAAAGCGTGGGGAGCAAACAGGATTAGATACCCTGGTAGTCCACGCCGTAAACGTTGGGTGCTAGGTGTCGCGGGTATTGACCCCTGCGGTGCCGGCGTTAACGCATTTAGCACCCCGCCTGGGGAGTACGGTCGCAAGACTA
denovo84287	Proteobacteria	Alphaproteobacteria	Rhodospirillales	Rhodospirillaceae	uncultured	TACGGAGGGGGCTAGCGTTGTTCGGAATTACTGGGCGTAAAGGGCGCGTAGGCGGATTGTCAAGTCAGAGGTGAAAGCCCTGGGCTCAACCTGGGAACTGCCTTTGAAACTAACGGTCTAGAGTCCGAGAGAGGATGGCGGAATTCCCAGTGTAGAGGTGAAATTCGTAGATATTGGGAAGAACACCAGTGGCGAAGGCGGCCATCTGGCTCGGTACTGACGCTGAGGCGCGAAAGCGTGGGGAGCAAACAGGATTAGATACCCTGGTAGTCCACGCCGTAAACGATGTGTGCTAGCCGTTGGGAAACCTAGTTTTTCAGTGGCGCAGCTAACGCATTAAGCACACCGCCTGGGGAGTACGGTCGCAAGATTA
denovo218035	Proteobacteria	Alphaproteobacteria	Rhodobacterales	Rhodobacteraceae	uncultured	TACGGAGGGGGCTAGCGTTGTTCGGAATTACTGGGCGTAAAGCGCGCGTAGGCGGATTGTTAAGTCGGGGGTGAAATCCCGGGGCTCAACCCCGGAACTGCCTCCGATACTGACAGTCTTGAGGTCGAGAGAGGTGAGTGGAATTCCGAGTGTAGAGGTGAAATTCGTAGATATTCGGAGGAACACCAGTGGCGAAGGCGGCTCACTGGCTCGATACTGACGCTGAGGTGCGAAAGCGTGGGGAGCAAACAGGATTAGATACCCTGGTAGTCCACGCCGTAAACTATGAGTGCTAGTCGTCGGGCGGCATGCCGTTCGGTGACGCAGCTAACGCATTAAGCACTCCGCCTGGGGAGTACGGCCGCAAGGTTA
denovo232963	Proteobacteria	Alphaproteobacteria	Rhodospirillales	Rhodospirillaceae	uncultured	TACGGAGGGGGCTAGCGTTGTTCGGAATTACTGGGCGTAAAGCGCGCGTAGGCGGCTTATCAAGTTAGGCGTGAAAGGCCTGGGCTCAACCCGGGAACTGCGCTTAATACTGGTAGACTTGAGTCCGGGAGAGGGTGGCGGAATTCCCAGTGTAGAGGTGAAATTCGTAGATATTGGGAAGAACACCAGTGGCGAAGGCGGCCACCTGGCCCGGTACTGACGCTGAGGTGCGAAAGCGTGGGGAGCAAACAGGATTAGATACCCTGGTAGTCCACGCCGTAAACGATGAGTGCTAGGTGTTGGCGGGCTTGCCCGTCAGTGCCGCAGCTAACGCGTTAAGCACTCCGCCTGGGGAGTACGGCCGCAAGGTTA
denovo692481	Proteobacteria	Alphaproteobacteria	S26-47	Ambiguous_taxa	Ambiguous_taxa	TACGGAGGGAGCTAGCGTTGTTCGGAATTACTGGGCGTAAAGCGTACGTAGGCGGATTGACAAGTTGGGGGTGAAATCCCAGGGCTTAACCCTGGAACTGCCCTCAAAACTATCGATCTAGAGACCGGGAGAGGTAAGCGGAATTCCTAGTGTAGAGGTGAAATTCGTAGATATTAGGAAGAACACCAGTGGCGAAGGCGGCTTACTGGACCGGTACTGACGCTAAGGTACGAAAGCGTGGGGAGCAAACAGGATTAGATACCCTGGTAGTCCACGCCGTAAACGATGGGTGCTAGATGTTGGGGCTTTAAGCTTCAGTGTCGCAGCTAACGCATTAAGCACCCCGCCTGGGGAGTACGGTCGCAAGATTA
denovo487350	Proteobacteria	Alphaproteobacteria	Rhodospirillales	Rhodospirillaceae	Defluviicoccus	TACGGAGGGGGCTAGCGTTGTTCGGAATTACTGGGCGTAAAGCGCGCGTAGGCGGCCATGCAAGTTGGGCGTGAAAGCCCGGGGCTCAACCCCGGAATTGCGTTCAAAACTGCATGGCTCGAGACCGAGAGAGGTGAGTGGAATTCCCAGTGTAGAGGTGAAATTCGTAGATATTGGGAAGAACACCAGTGGCGAAGGCGGCTCACTGGCTCGGTACTGACGCTGAGGTGCGAAAGCGTGGGGAGCAAACAGGATTAGATACCCTGGTAGTCCACGCCGTAAACGATGAGTGCTAGACGTCGGGAGGCATGCCTTTCGGTGTCGCAGCTAACGCATTAAGCACTCCGCCTGGGGAGTACGGTCGCAAGATTA

## Sheet: Sup.Tab.3.Sediment_depth
Supplementary Table S3. Differentially abundant OTUs identified as a function of sediment depth (negative 0-5 cm, positive 5-10 cm)
OTU	baseMean	log2FoldChange	lfcSE	stat	pvalue	padj	Domain	Phylum	Class	Order	Family	Genus	Species	Lowest
denovo452680	107.773	3.93985	0.57499	-6.85202	7.28e-12	8.81e-10	Archaea	Thaumarchaeota	Marine Group I	NA	NA	NA	NA	Marine Group I
denovo341174	2233.25	3.66422	0.624795	-5.86467	4.5e-09	1.56e-07	Archaea	Thaumarchaeota	Marine Group I	uncultured archaeon	uncultured archaeon	uncultured archaeon	uncultured archaeon	Marine Group I
denovo45843	81.3061	2.87339	0.55771	-5.15213	2.58e-07	4.16e-06	Archaea	Thaumarchaeota	Marine Group I	NA	NA	NA	NA	Marine Group I
denovo546872	124.267	2.76114	0.675356	-4.08841	4.34e-05	0.00029197	Archaea	Woesearchaeota (DHVEG-6)	NA	NA	NA	NA	NA	Woesearchaeota (DHVEG-6)
denovo759496	117.892	2.65021	0.627155	-4.22577	2.38e-05	0.000187549	Archaea	Thaumarchaeota	Marine Group I	uncultured archaeon	uncultured archaeon	uncultured archaeon	uncultured archaeon	Marine Group I
denovo528119	52.9725	2.30466	0.665021	-3.46554	0.000529161	0.00197011	Bacteria	Proteobacteria	Alphaproteobacteria	Rhodospirillales	Rhodospirillaceae	Defluviicoccus	uncultured bacterium	Defluviicoccus
denovo288889	89.4278	2.251	0.623656	-3.60937	0.000306947	0.001259	Archaea	Woesearchaeota (DHVEG-6)	NA	NA	NA	NA	NA	Woesearchaeota (DHVEG-6)
denovo569780	140.253	2.2173	0.5308	-4.17728	2.95e-05	0.000216347	Archaea	Thaumarchaeota	Marine Group I	uncultured marine group I thaumarchaeote	uncultured marine group I thaumarchaeote	uncultured marine group I thaumarchaeote	uncultured marine group I thaumarchaeote	Marine Group I
denovo704023	39.3831	2.09033	0.578051	-3.61616	0.000299001	0.00124756	Bacteria	Chloroflexi	S085	uncultured bacterium	uncultured bacterium	uncultured bacterium	uncultured bacterium	S085
denovo633862	39.3365	2.02822	0.534985	-3.79117	0.000149942	0.000806354	Bacteria	Marinimicrobia (SAR406 clade)	uncultured bacterium	uncultured bacterium	uncultured bacterium	uncultured bacterium	uncultured bacterium	Marinimicrobia (SAR406 clade)
denovo573947	280.072	1.99686	0.349808	-5.70845	1.14e-08	3.07e-07	Bacteria	Marinimicrobia (SAR406 clade)	uncultured bacterium	uncultured bacterium	uncultured bacterium	uncultured bacterium	uncultured bacterium	Marinimicrobia (SAR406 clade)
denovo828108	140.889	1.94821	0.339902	-5.73169	9.94e-09	3.01e-07	Bacteria	Acidobacteria	Acidobacteria	Subgroup 2	NA	NA	NA	Subgroup 2
denovo755147	42.9457	1.92645	0.662112	-2.90955	0.00361945	0.00984165	Archaea	Thaumarchaeota	Marine Group I	uncultured archaeon	uncultured archaeon	uncultured archaeon	uncultured archaeon	Marine Group I
denovo131943	26.6692	1.62802	0.397677	-4.09381	4.24e-05	0.00029197	Bacteria	Proteobacteria	Alphaproteobacteria	Rhodospirillales	Rhodospirillaceae	Defluviicoccus	Ambiguous_taxa	Defluviicoccus
denovo788104	52.9963	1.51976	0.326016	-4.66161	3.14e-06	4e-05	Bacteria	Proteobacteria	Alphaproteobacteria	Rhodospirillales	Rhodospirillaceae	uncultured	uncultured bacterium	Rhodospirillaceae
denovo232963	292.46	1.48956	0.275672	-5.40338	6.54e-08	1.42e-06	Bacteria	Proteobacteria	Alphaproteobacteria	Rhodospirillales	Rhodospirillaceae	uncultured	uncultured bacterium	Rhodospirillaceae
denovo473392	40.3126	1.47242	0.494769	-2.97597	0.00292061	0.00821847	Bacteria	Planctomycetes	Phycisphaerae	Phycisphaerales	Phycisphaeraceae	Urania-1B-19 marine sediment group	uncultured bacterium	Urania-1B-19 marine sediment group
denovo88075	25.9756	1.45475	0.376705	-3.86177	0.00011257	0.000633531	Bacteria	Marinimicrobia (SAR406 clade)	uncultured bacterium	uncultured bacterium	uncultured bacterium	uncultured bacterium	uncultured bacterium	Marinimicrobia (SAR406 clade)
denovo708494	328.228	1.41575	0.287443	-4.92534	8.42e-07	1.27e-05	Bacteria	Proteobacteria	Alphaproteobacteria	Rhodospirillales	Rhodospirillaceae	Defluviicoccus	uncultured bacterium	Defluviicoccus
denovo546469	49.5618	1.34169	0.469302	-2.8589	0.00425112	0.0113052	Archaea	Woesearchaeota (DHVEG-6)	uncultured archaeon	uncultured archaeon	uncultured archaeon	uncultured archaeon	uncultured archaeon	Woesearchaeota (DHVEG-6)
denovo84287	569.571	1.29916	0.246563	-5.26906	1.37e-07	2.55e-06	Bacteria	Proteobacteria	Alphaproteobacteria	Rhodospirillales	Rhodospirillaceae	uncultured	Ambiguous_taxa	Rhodospirillaceae
denovo553208	131.434	1.24791	0.398568	-3.13098	0.00174226	0.00527035	Bacteria	Proteobacteria	Deltaproteobacteria	GR-WP33-30	Ambiguous_taxa	Ambiguous_taxa	Ambiguous_taxa	GR-WP33-30
denovo125870	24.5086	1.24731	0.304392	-4.09771	4.17e-05	0.00029197	Bacteria	Marinimicrobia (SAR406 clade)	uncultured bacterium	uncultured bacterium	uncultured bacterium	uncultured bacterium	uncultured bacterium	Marinimicrobia (SAR406 clade)
denovo426237	183.522	1.2136	0.270698	-4.48322	7.35e-06	7.73e-05	Bacteria	Gemmatimonadetes	Gemmatimonadetes	Gemmatimonadales	Gemmatimonadaceae	uncultured	uncultured bacterium	Gemmatimonadaceae
denovo417946	83.3538	1.17805	0.29096	-4.04883	5.15e-05	0.000330656	Bacteria	Proteobacteria	Alphaproteobacteria	Rhodospirillales	Rhodospirillaceae	Defluviicoccus	Ambiguous_taxa	Defluviicoccus
denovo667483	38.1297	1.10104	0.239979	-4.58806	4.47e-06	4.92e-05	Bacteria	Gemmatimonadetes	Gemmatimonadetes	Gemmatimonadales	Gemmatimonadaceae	uncultured	NA	Gemmatimonadaceae
denovo612355	337.458	1.08029	0.475807	-2.27044	0.023181	0.0456082	Bacteria	Proteobacteria	Gammaproteobacteria	Xanthomonadales	JTB255 marine benthic group	uncultured deep-sea bacterium	uncultured deep-sea bacterium	JTB255 marine benthic group
denovo289216	49.0082	1.06125	0.238242	-4.4545	8.41e-06	7.83e-05	Bacteria	Proteobacteria	Alphaproteobacteria	Rhodospirillales	AT-s3-44	Ambiguous_taxa	Ambiguous_taxa	AT-s3-44
denovo447325	34.5085	1.01426	0.2943	-3.44636	0.000568188	0.00208336	Bacteria	Proteobacteria	Alphaproteobacteria	Rhodospirillales	Rhodospirillaceae	uncultured	uncultured bacterium	Rhodospirillaceae
denovo101288	23.036	1.00284	0.268427	-3.73597	0.000186996	0.00092353	Bacteria	Planctomycetes	Planctomycetacia	Planctomycetales	Planctomycetaceae	Pir4 lineage	uncultured bacterium	Pir4 lineage
denovo330069	80.335	0.975816	0.306131	-3.18758	0.00143468	0.00445118	Bacteria	Proteobacteria	Deltaproteobacteria	SAR324 clade(Marine group B)	uncultured bacterium	uncultured bacterium	uncultured bacterium	SAR324 clade(Marine group B)
denovo415766	34.3034	0.970744	0.358615	-2.70693	0.00679093	0.0169423	Bacteria	Marinimicrobia (SAR406 clade)	uncultured bacterium	uncultured bacterium	uncultured bacterium	uncultured bacterium	uncultured bacterium	Marinimicrobia (SAR406 clade)
denovo317907	111.085	0.948035	0.270882	-3.49981	0.000465594	0.00178847	Bacteria	Chloroflexi	SAR202 clade	uncultured bacterium	uncultured bacterium	uncultured bacterium	uncultured bacterium	SAR202 clade
denovo674690	130.098	0.937659	0.407716	-2.29979	0.0214604	0.0429207	Bacteria	Bacteroidetes	Cytophagia	Cytophagales	Flammeovirgaceae	uncultured	NA	Flammeovirgaceae
denovo568348	35.2641	0.913445	0.216263	-4.22377	2.4e-05	0.000187549	Bacteria	Chloroflexi	SAR202 clade	NA	NA	NA	NA	SAR202 clade
denovo839428	21.8219	0.907278	0.341422	-2.65735	0.00787578	0.0186857	Bacteria	Chloroflexi	SAR202 clade	NA	NA	NA	NA	SAR202 clade
denovo606128	33.1536	0.892382	0.243608	-3.66319	0.000249094	0.00115924	Bacteria	Proteobacteria	Alphaproteobacteria	Rhizobiales	NA	NA	NA	Rhizobiales
denovo248054	354.501	0.884833	0.272865	-3.24276	0.0011838	0.00392437	Bacteria	Proteobacteria	JTB23	NA	NA	NA	NA	JTB23
denovo496397	123.105	0.870103	0.256034	-3.39839	0.000677839	0.00241231	Bacteria	Proteobacteria	Gammaproteobacteria	Xanthomonadales	uncultured	uncultured bacterium	uncultured bacterium	Xanthomonadales
denovo313307	63.0826	0.77393	0.234949	-3.29403	0.000987602	0.00336619	Bacteria	Proteobacteria	Deltaproteobacteria	SAR324 clade(Marine group B)	uncultured bacterium	uncultured bacterium	uncultured bacterium	SAR324 clade(Marine group B)
denovo68428	23.4734	0.748499	0.288586	-2.59367	0.00949564	0.0212773	Bacteria	Planctomycetes	Planctomycetacia	Planctomycetales	Planctomycetaceae	Pir4 lineage	uncultured bacterium	Pir4 lineage
denovo108167	25.0549	0.73565	0.274908	-2.67599	0.00745091	0.0182133	Bacteria	Hydrogenedentes	uncultured bacterium	uncultured bacterium	uncultured bacterium	uncultured bacterium	uncultured bacterium	Hydrogenedentes
denovo246192	140.914	0.728092	0.321573	-2.26415	0.0235646	0.045989	Bacteria	Planctomycetes	Phycisphaerae	Phycisphaerales	Phycisphaeraceae	Urania-1B-19 marine sediment group	Ambiguous_taxa	Urania-1B-19 marine sediment group
denovo42882	64.8504	0.712672	0.27361	-2.6047	0.00919546	0.0209934	Bacteria	Planctomycetes	Planctomycetacia	Planctomycetales	Planctomycetaceae	uncultured	uncultured bacterium	Planctomycetaceae
denovo84536	58.6385	0.696638	0.24483	-2.8454	0.00443556	0.0115944	Bacteria	Proteobacteria	Deltaproteobacteria	SAR324 clade(Marine group B)	Ambiguous_taxa	Ambiguous_taxa	Ambiguous_taxa	SAR324 clade(Marine group B)
denovo831411	34.5116	0.684056	0.191308	-3.57568	0.000349323	0.00138584	Bacteria	Gemmatimonadetes	Gemmatimonadetes	BD2-11 terrestrial group	NA	NA	NA	BD2-11 terrestrial group
denovo498118	33.1267	0.661299	0.293325	-2.25449	0.0241651	0.0467837	Bacteria	Acidobacteria	Acidobacteria	Subgroup 6	uncultured Acidobacteria bacterium	uncultured Acidobacteria bacterium	uncultured Acidobacteria bacterium	Subgroup 6
denovo467608	63.3732	0.653982	0.173511	-3.76911	0.000163831	0.000860464	Bacteria	Chloroflexi	SAR202 clade	uncultured deep-sea bacterium	uncultured deep-sea bacterium	uncultured deep-sea bacterium	uncultured deep-sea bacterium	SAR202 clade
denovo687941	31.1615	0.649813	0.178099	-3.64862	0.000263658	0.00118863	Bacteria	Planctomycetes	Phycisphaerae	NA	NA	NA	NA	Phycisphaerae
denovo762627	34.0792	0.645737	0.17322	-3.72785	0.000193122	0.000934711	Bacteria	Planctomycetes	Phycisphaerae	mle1-8	uncultured bacterium	uncultured bacterium	uncultured bacterium	mle1-8
denovo444485	83.8164	0.628319	0.233987	-2.68528	0.00724699	0.0178956	Bacteria	Acidobacteria	Holophagae	Subgroup 10	Sva0725	NA	NA	Sva0725
denovo760450	178.627	0.619072	0.199275	-3.10663	0.00189235	0.00565368	Bacteria	Chloroflexi	SAR202 clade	Ambiguous_taxa	Ambiguous_taxa	Ambiguous_taxa	Ambiguous_taxa	SAR202 clade
denovo447323	193.46	0.551146	0.16286	-3.38417	0.000713948	0.00250399	Bacteria	Planctomycetes	Phycisphaerae	Phycisphaerales	Phycisphaeraceae	Urania-1B-19 marine sediment group	Ambiguous_taxa	Urania-1B-19 marine sediment group
denovo536071	23.2808	0.460086	0.1951	-2.35821	0.0183634	0.0376605	Bacteria	Hydrogenedentes	uncultured bacterium	uncultured bacterium	uncultured bacterium	uncultured bacterium	uncultured bacterium	Hydrogenedentes
denovo142933	54.6074	0.454922	0.196264	-2.3179	0.0204545	0.04125	Bacteria	Bacteroidetes	Cytophagia	Order II	Rhodothermaceae	uncultured	NA	Rhodothermaceae
denovo682832	127.079	0.442334	0.166049	-2.66388	0.00772449	0.0185082	Bacteria	Chloroflexi	SAR202 clade	Ambiguous_taxa	Ambiguous_taxa	Ambiguous_taxa	Ambiguous_taxa	SAR202 clade
denovo314510	206.649	0.384937	0.137487	-2.79981	0.00511324	0.0130253	Bacteria	Proteobacteria	NA	NA	NA	NA	NA	Proteobacteria
denovo747941	433.445	-0.287856	0.109648	2.62529	0.00865759	0.0203411	Bacteria	Gemmatimonadetes	Gemmatimonadetes	BD2-11 terrestrial group	NA	NA	NA	BD2-11 terrestrial group
denovo360724	226.077	-0.345586	0.133039	2.59763	0.00938688	0.0212301	Bacteria	Proteobacteria	Gammaproteobacteria	Order Incertae Sedis	Family Incertae Sedis	Marinicella	uncultured bacterium	Marinicella
denovo626748	53.8389	-0.500417	0.193781	2.58238	0.00981208	0.0217846	Bacteria	Proteobacteria	Gammaproteobacteria	Oceanospirillales	OM182 clade	NA	NA	OM182 clade
denovo713579	101.6	-0.547878	0.205329	2.6683	0.00762368	0.0184493	Bacteria	Proteobacteria	Deltaproteobacteria	Sh765B-TzT-29	Ambiguous_taxa	Ambiguous_taxa	Ambiguous_taxa	Sh765B-TzT-29
denovo218035	486.894	-0.62821	0.214306	2.93137	0.00337476	0.00938726	Bacteria	Proteobacteria	Alphaproteobacteria	Rhodobacterales	Rhodobacteraceae	uncultured	uncultured bacterium	Rhodobacteraceae
denovo570803	30.3851	-0.659864	0.192786	3.42279	0.000619827	0.00223878	Bacteria	Planctomycetes	OM190	uncultured bacterium	uncultured bacterium	uncultured bacterium	uncultured bacterium	OM190
denovo517630	31.9083	-0.662037	0.210562	3.14415	0.00166572	0.00510258	Bacteria	Proteobacteria	Deltaproteobacteria	Sh765B-TzT-29	NA	NA	NA	Sh765B-TzT-29
denovo768299	29.8911	-0.673986	0.22055	3.05594	0.00224359	0.00646367	Bacteria	Acidobacteria	Subgroup 22	uncultured bacterium	uncultured bacterium	uncultured bacterium	uncultured bacterium	Subgroup 22
denovo408584	28.9947	-0.708005	0.230866	3.06673	0.00216411	0.00630981	Bacteria	Acidobacteria	Acidobacteria	Subgroup 3	PAUC26f	NA	NA	PAUC26f
denovo813889	14.4333	-0.710117	0.276102	2.57194	0.010113	0.0222487	Bacteria	Planctomycetes	Phycisphaerae	Phycisphaerales	Phycisphaeraceae	Urania-1B-19 marine sediment group	uncultured bacterium	Urania-1B-19 marine sediment group
denovo101863	24.7361	-0.724118	0.186241	3.88807	0.000101044	0.000596408	Bacteria	Gemmatimonadetes	Gemmatimonadetes	BD2-11 terrestrial group	uncultured bacterium	uncultured bacterium	uncultured bacterium	BD2-11 terrestrial group
denovo810420	17.8868	-0.724858	0.310421	2.33508	0.019539	0.0397348	Bacteria	Proteobacteria	Alphaproteobacteria	Rhodospirillales	Rhodospirillaceae	Magnetospira	NA	Magnetospira
denovo497244	18.1779	-0.732388	0.28981	2.52713	0.0114998	0.0244119	Bacteria	Planctomycetes	Planctomycetacia	Planctomycetales	Planctomycetaceae	Rubripirellula	uncultured bacterium	Rubripirellula
denovo389233	14.853	-0.752029	0.33414	2.25064	0.0244084	0.0468797	Bacteria	Planctomycetes	Phycisphaerae	Phycisphaerales	Phycisphaeraceae	uncultured	uncultured bacterium	Phycisphaeraceae
denovo281470	56.8715	-0.801459	0.250211	3.20313	0.00135944	0.00432876	Bacteria	Proteobacteria	Deltaproteobacteria	Sh765B-TzT-29	Ambiguous_taxa	Ambiguous_taxa	Ambiguous_taxa	Sh765B-TzT-29
denovo410006	30.6595	-0.845915	0.219503	3.85378	0.000116306	0.000639685	Bacteria	Proteobacteria	Deltaproteobacteria	Sh765B-TzT-29	uncultured organism	uncultured organism	uncultured organism	Sh765B-TzT-29
denovo20469	228.967	-0.852172	0.326273	2.61184	0.00900574	0.0207561	Bacteria	Planctomycetes	Phycisphaerae	Phycisphaerales	Phycisphaeraceae	Urania-1B-19 marine sediment group	uncultured bacterium	Urania-1B-19 marine sediment group
denovo376589	45.1264	-0.855277	0.239539	3.57051	0.000356289	0.00139068	Bacteria	Planctomycetes	Planctomycetacia	Planctomycetales	Planctomycetaceae	Pir4 lineage	uncultured bacterium	Pir4 lineage
denovo287988	22.6591	-0.870334	0.33295	2.61401	0.00894871	0.0207561	Bacteria	Bacteroidetes	Cytophagia	Cytophagales	Flammeovirgaceae	Fulvivirga	uncultured bacterium	Fulvivirga
denovo740092	57.1712	-0.87406	0.288182	3.03302	0.00242123	0.00689339	Bacteria	Proteobacteria	Gammaproteobacteria	Oceanospirillales	Oceanospirillaceae	Pseudospirillum	Ambiguous_taxa	Pseudospirillum
denovo710538	21.2089	-0.874157	0.270761	3.22852	0.00124432	0.00404597	Bacteria	Proteobacteria	Deltaproteobacteria	Sh765B-TzT-29	NA	NA	NA	Sh765B-TzT-29
denovo655774	37.8305	-0.890315	0.306972	2.90032	0.00372782	0.0100237	Bacteria	Planctomycetes	Planctomycetacia	Planctomycetales	Planctomycetaceae	Blastopirellula	NA	Blastopirellula
denovo450229	18.8831	-0.928132	0.407282	2.27884	0.0226764	0.0449811	Bacteria	Proteobacteria	Deltaproteobacteria	Sh765B-TzT-29	NA	NA	NA	Sh765B-TzT-29
denovo811476	30.3588	-0.938567	0.330021	2.84396	0.00445568	0.0115944	Bacteria	Planctomycetes	Phycisphaerae	CCM11a	uncultured bacterium	uncultured bacterium	uncultured bacterium	CCM11a
denovo328020	49.4258	-0.94047	0.223938	4.19969	2.67e-05	0.000202132	Bacteria	Gemmatimonadetes	Gemmatimonadetes	BD2-11 terrestrial group	uncultured bacterium	uncultured bacterium	uncultured bacterium	BD2-11 terrestrial group
denovo320481	58.349	-0.950214	0.252438	3.76415	0.000167115	0.000860464	Bacteria	Proteobacteria	Deltaproteobacteria	Sh765B-TzT-29	uncultured bacterium	uncultured bacterium	uncultured bacterium	Sh765B-TzT-29
denovo721139	17.1959	-0.954979	0.308726	3.09329	0.00197949	0.0058419	Bacteria	Verrucomicrobia	Opitutae	Puniceicoccales	Puniceicoccaceae	Pelagicoccus	NA	Pelagicoccus
denovo555024	723.453	-0.960626	0.385023	2.49498	0.0125963	0.026507	Archaea	Thaumarchaeota	Marine Group I	Unknown Order	Unknown Family	Candidatus Nitrosopumilus	NA	Marine Group I
denovo7240	17.2489	-0.968362	0.381311	2.53956	0.0110993	0.0239825	Bacteria	Chloroflexi	TK10	uncultured bacterium	uncultured bacterium	uncultured bacterium	uncultured bacterium	TK10
denovo182014	39.9071	-1.00978	0.359885	2.80585	0.00501846	0.0129199	Bacteria	Proteobacteria	Gammaproteobacteria	Xanthomonadales	JTB255 marine benthic group	NA	NA	JTB255 marine benthic group
denovo275996	19.7122	-1.02321	0.412071	2.4831	0.0130243	0.0271714	Bacteria	Proteobacteria	Gammaproteobacteria	Xanthomonadales	JTB255 marine benthic group	uncultured bacterium	uncultured bacterium	JTB255 marine benthic group
denovo768804	28.7963	-1.03932	0.324967	3.19823	0.00138276	0.0043458	Bacteria	Proteobacteria	Gammaproteobacteria	Order Incertae Sedis	Family Incertae Sedis	Marinicella	uncultured bacterium	Marinicella
denovo835428	18.9715	-1.11451	0.437047	2.5501	0.0107692	0.0234789	Bacteria	Proteobacteria	Gammaproteobacteria	Order Incertae Sedis	Family Incertae Sedis	Marinicella	NA	Marinicella
denovo377276	19.7038	-1.11994	0.299545	3.73879	0.000184908	0.00092353	Bacteria	Verrucomicrobia	Verrucomicrobiae	Verrucomicrobiales	DEV007	NA	NA	DEV007
denovo244031	88.5377	-1.124	0.185776	6.05033	1.45e-09	8.75e-08	Bacteria	Proteobacteria	Betaproteobacteria	Nitrosomonadales	Nitrosomonadaceae	Nitrosomonas	Ambiguous_taxa	Nitrosomonas
denovo48516	79.8233	-1.12436	0.310016	3.62677	0.000286986	0.00123228	Bacteria	Bacteroidetes	Sphingobacteriia	Sphingobacteriales	Saprospiraceae	Portibacter	uncultured bacterium	Portibacter
denovo424112	24.1312	-1.14308	0.390546	2.92688	0.00342376	0.00941533	Bacteria	Bacteroidetes	Cytophagia	Cytophagales	Flammeovirgaceae	uncultured	uncultured bacterium	Flammeovirgaceae
denovo360731	49.3203	-1.14536	0.452818	2.52941	0.0114254	0.0244119	Bacteria	Proteobacteria	Alphaproteobacteria	Rhizobiales	Phyllobacteriaceae	Cohaesibacter	uncultured bacterium	Cohaesibacter
denovo646639	17.4177	-1.16742	0.358937	3.25245	0.00114416	0.00384566	Bacteria	Planctomycetes	OM190	uncultured planctomycete	uncultured planctomycete	uncultured planctomycete	uncultured planctomycete	OM190
denovo479448	22.4626	-1.20251	0.274968	4.37329	1.22e-05	0.00010213	Bacteria	Planctomycetes	Planctomycetacia	Planctomycetales	Planctomycetaceae	Pir4 lineage	NA	Pir4 lineage
denovo519428	36.5009	-1.25027	0.523057	2.39032	0.0168337	0.0348185	Bacteria	Bacteroidetes	Flavobacteriia	Flavobacteriales	Flavobacteriaceae	Aquibacter	uncultured bacterium	Aquibacter
denovo774179	58.077	-1.28809	0.355447	3.62385	0.000290248	0.00123228	Bacteria	Planctomycetes	Planctomycetacia	Planctomycetales	Planctomycetaceae	Rhodopirellula	NA	Rhodopirellula
denovo195494	26.6836	-1.2909	0.471855	2.73579	0.0062231	0.0156874	Bacteria	Proteobacteria	Gammaproteobacteria	Xanthomonadales	JTB255 marine benthic group	uncultured bacterium	uncultured bacterium	JTB255 marine benthic group
denovo433956	56.8879	-1.34894	0.333335	4.04681	5.19e-05	0.000330656	Bacteria	Bacteroidetes	Cytophagia	Cytophagales	Flammeovirgaceae	Reichenbachiella	uncultured bacterium	Reichenbachiella
denovo503440	20.197	-1.39332	0.3606	3.86389	0.000111593	0.000633531	Bacteria	Proteobacteria	Alphaproteobacteria	Rhodospirillales	Rhodospirillaceae	uncultured	uncultured bacterium	Rhodospirillaceae
denovo501942	26.1952	-1.41193	0.303888	4.64623	3.38e-06	4.09e-05	Bacteria	Proteobacteria	Gammaproteobacteria	KI89A clade	NA	NA	NA	KI89A clade
denovo726524	20.2708	-1.50238	0.41194	3.64709	0.000265231	0.00118863	Bacteria	Proteobacteria	Deltaproteobacteria	Desulfobacterales	Nitrospinaceae	Nitrospina	NA	Nitrospina
denovo531688	54.1477	-1.51541	0.420963	3.59986	0.000318391	0.00128418	Bacteria	Proteobacteria	Gammaproteobacteria	Cellvibrionales	Halieaceae	Haliea	Ambiguous_taxa	Haliea
denovo75742	981.916	-1.51737	0.410378	3.69749	0.000217738	0.00103319	Archaea	Thaumarchaeota	Marine Group I	Unknown Order	Unknown Family	Candidatus Nitrosopumilus	NA	Marine Group I
denovo48688	29.2566	-1.59724	0.361738	4.41545	1.01e-05	9.03e-05	Bacteria	Proteobacteria	Alphaproteobacteria	Rhodobacterales	Rhodobacteraceae	uncultured	uncultured Rhodobacterales bacterium	Rhodobacteraceae
denovo838018	45.1219	-1.6436	0.303277	5.41948	5.98e-08	1.42e-06	Bacteria	Planctomycetes	Planctomycetacia	Planctomycetales	Planctomycetaceae	Blastopirellula	uncultured planctomycete	Blastopirellula
denovo490528	36.2454	-1.70919	0.437947	3.90274	9.51e-05	0.00057541	Bacteria	Proteobacteria	Gammaproteobacteria	Cellvibrionales	BD2-7	uncultured gamma proteobacterium	uncultured gamma proteobacterium	BD2-7
denovo13419	34.1757	-1.7435	0.332996	5.23579	1.64e-07	2.84e-06	Bacteria	Proteobacteria	Alphaproteobacteria	Rhodospirillales	Rhodospirillaceae	NA	NA	Rhodospirillaceae
denovo162599	25.8572	-1.78082	0.551966	3.22632	0.00125392	0.00404597	Bacteria	Bacteroidetes	Flavobacteriia	Flavobacteriales	Flavobacteriaceae	uncultured	Ambiguous_taxa	Flavobacteriaceae
denovo414031	21.0875	-1.82239	0.395953	4.60253	4.17e-06	4.81e-05	Bacteria	Bacteroidetes	Cytophagia	Cytophagales	Flammeovirgaceae	uncultured	Ambiguous_taxa	Flammeovirgaceae
denovo196227	20.0057	-1.83538	0.527913	3.47667	0.00050769	0.0019197	Bacteria	Bacteroidetes	Sphingobacteriia	Sphingobacteriales	Saprospiraceae	uncultured	uncultured Bacteroidetes bacterium	Saprospiraceae
denovo108083	19.3884	-1.88807	0.400766	4.71115	2.46e-06	3.31e-05	Bacteria	Proteobacteria	Gammaproteobacteria	Xanthomonadales	JTB255 marine benthic group	Ambiguous_taxa	Ambiguous_taxa	JTB255 marine benthic group
denovo641934	17.9302	-1.97737	0.587911	3.36338	0.000769956	0.00266185	Bacteria	Proteobacteria	Deltaproteobacteria	Bdellovibrionales	Bacteriovoracaceae	NA	NA	Bacteriovoracaceae
denovo200773	4.57939	-1.99356	0.498131	4.00209	6.28e-05	0.000389594	Bacteria	Proteobacteria	Gammaproteobacteria	Alteromonadales	Colwelliaceae	Colwellia	uncultured bacterium	Colwellia
denovo692479	74.3857	-2.00001	0.447736	4.46695	7.93e-06	7.73e-05	Bacteria	Nitrospirae	Nitrospira	Nitrospirales	Nitrospiraceae	Nitrospira	Ambiguous_taxa	Nitrospira
denovo63589	28.4954	-2.05492	0.347359	5.91585	3.3e-09	1.55e-07	Bacteria	Planctomycetes	Planctomycetacia	Planctomycetales	Planctomycetaceae	Planctomyces	NA	Planctomyces
denovo778025	32.6538	-2.23	0.614458	3.62921	0.000284284	0.00123228	Archaea	Thaumarchaeota	Marine Group I	Unknown Order	Unknown Family	Candidatus Nitrosopumilus	NA	Marine Group I
denovo395004	97.0818	-2.27941	0.510429	4.46568	7.98e-06	7.73e-05	Archaea	Thaumarchaeota	Marine Group I	Unknown Order	Unknown Family	Candidatus Nitrosopumilus	NA	Marine Group I
denovo616273	43.6983	-2.42105	0.356796	6.78553	1.16e-11	9.33e-10	Bacteria	Planctomycetes	Planctomycetacia	Planctomycetales	Planctomycetaceae	Pir4 lineage	NA	Pir4 lineage
denovo124087	27.5294	-2.48856	0.50964	4.88298	1.04e-06	1.49e-05	Archaea	Thaumarchaeota	Marine Group I	NA	NA	NA	NA	Marine Group I
denovo535412	15.6117	-2.49918	0.424236	5.89101	3.84e-09	1.55e-07	Bacteria	Proteobacteria	Betaproteobacteria	Hydrogenophilales	Hydrogenophilaceae	uncultured	Ambiguous_taxa	Hydrogenophilaceae
denovo273276	15.4529	-2.69814	0.500576	5.39007	7.04e-08	1.42e-06	Archaea	Thaumarchaeota	Marine Group I	Unknown Order	Unknown Family	Candidatus Nitrosopumilus	NA	Marine Group I
denovo616278	247.961	-2.78729	0.40368	6.90472	5.03e-12	8.81e-10	Bacteria	Proteobacteria	Gammaproteobacteria	BD7-8 marine group	uncultured bacterium	uncultured bacterium	uncultured bacterium	BD7-8 marine group
denovo331159	17.1526	-2.81637	0.64259	4.38285	1.17e-05	0.000101241	Bacteria	Chloroflexi	uncultured	uncultured bacterium	uncultured bacterium	uncultured bacterium	uncultured bacterium	Chloroflexi

## Sheet: Sup.Tab.4.Identified_isolates
Supplementary Table S4. List of isolates by location and culture condition. All cultures were from the 0-1 cm fraction. Samples labeled RG (Rock Grabber) were collected with a Van-Veen Grab and were potentially mixed with deeper sediments and overlying water.
Total isolate number	Trench	Description	Identity	Growth pressure (MPa)	Method	Medium	Latitude	Longitude	Depth (m)
1	Mariana	CR04	Pseudomonas	0.1	Plate	2216	12.4765	144.865	7939
2	Mariana	CR04	Rheinheimera	0.1	Plate	2216	12.4765	144.865	7939
3	Mariana	CR04	Halomonas	0.1	Plate	2216	12.4765	144.865	7939
4	Mariana	CR04	Rheinheimera	0.1	Plate	2216	12.4765	144.865	7939
5	Mariana	CR04	Rheinheimera	0.1	Plate	2216	12.4765	144.865	7939
6	Mariana	CR04	Rheinheimera	0.1	Plate	2216	12.4765	144.865	7939
7	Mariana	CR04	Pseudomonas	0.1	Plate	2216	12.4765	144.865	7939
8	Mariana	CR04	Rheinheimera	0.1	Plate	2216	12.4765	144.865	7939
9	Mariana	CR04	Rheinheimera	0.1	Plate	2216	12.4765	144.865	7939
10	Mariana	CR04	Halomonas	0.1	Plate	2216	12.4765	144.865	7939
11	Mariana	CR04	Pseudomonas	0.1	Plate	2216	12.4765	144.865	7939
12	Mariana	CR04	Rheinheimera	0.1	Plate	2216	12.4765	144.865	7939
13	Mariana	CR04	Streptococcus	0.1	Plate	2216	12.4765	144.865	7939
14	Mariana	CR04	Pseudomonas	0.1	Plate	2216	12.4765	144.865	7939
15	Mariana	RG17	Pseudoalteromonas	0.1	Plate	2216	12.6931	144.655	5660
16	Mariana	RG17	Aequorivita	0.1	Plate	2216	12.6931	144.655	5660
17	Mariana	RG17	Salegentibacter	0.1	Plate	2216	12.6931	144.655	5660
18	Mariana	RG17	Dietzia	0.1	Plate	2216	12.6931	144.655	5660
19	Mariana	RG17	Pseudoalteromonas	0.1	Plate	2216	12.6931	144.655	5660
20	Mariana	RG17	Psychrobacter	0.1	Plate	2216	12.6931	144.655	5660
21	Mariana	RG17	Pseudoalteromonas	0.1	Plate	2216	12.6931	144.655	5660
22	Mariana	RG17	Pseudoalteromonas	0.1	Plate	2216	12.6931	144.655	5660
23	Mariana	RG17	Rhodococcus	0.1	Plate	2216	12.6931	144.655	5660
24	Mariana	RG17	Pseudoalteromonas	0.1	Plate	2216	12.6931	144.655	5660
25	Mariana	RG17	Shewanella	0.1	Plate	2216	12.6931	144.655	5660
26	Mariana	RG17	Pseudoalteromonas	0.1	Plate	2216	12.6931	144.655	5660
27	Mariana	RG17	Shewanella	0.1	Plate	2216	12.6931	144.655	5660
28	Mariana	RG17	Olleya	0.1	Plate	2216	12.6931	144.655	5660
29	Mariana	RG17	Pseudoalteromonas	0.1	Plate	2216	12.6931	144.655	5660
30	Mariana	RG17	Halomonas	0.1	Plate	2216	12.6931	144.655	5660
31	Mariana	RG17	Shewanella	0.1	Plate	2216	12.6931	144.655	5660
32	Mariana	RG17	Psychrobacter	0.1	Plate	2216	12.6931	144.655	5660
33	Mariana	RG12	Pseudoalteromonas	0.1	Plate	2216	12.1973	144.829	8518
34	Mariana	RG12	Halomonas	0.1	Plate	2216	12.1973	144.829	8518
35	Mariana	RG12	Halomonas	0.1	Plate	2216	12.1973	144.829	8518
36	Mariana	RG12	Algoriphagus	0.1	Plate	2216	12.1973	144.829	8518
37	Mariana	RG12	Roseivirga	0.1	Plate	2216	12.1973	144.829	8518
38	Mariana	RG12	Pseudomonas	0.1	Plate	2216	12.1973	144.829	8518
39	Mariana	RG12	Halomonas	0.1	Plate	2216	12.1973	144.829	8518
40	Mariana	RG12	Pseudomonas	0.1	Plate	2216	12.1973	144.829	8518
41	Mariana	RG12	Pseudomonas	0.1	Plate	2216	12.1973	144.829	8518
42	Mariana	RG12	Psychrobacter	0.1	Plate	2216	12.1973	144.829	8518
43	Mariana	RG12	Pseudoalteromonas	0.1	Plate	2216	12.1973	144.829	8518
44	Mariana	RG12	Pseudoalteromonas	0.1	Plate	2216	12.1973	144.829	8518
45	Mariana	RG12	Pseudoalteromonas	0.1	Plate	2216	12.1973	144.829	8518
46	Mariana	RG12	Pseudoalteromonas	0.1	Plate	2216	12.1973	144.829	8518
47	Mariana	RG12	Pseudoalteromonas	0.1	Plate	2216	12.1973	144.829	8518
48	Mariana	RG12	Pseudoalteromonas	0.1	Plate	2216	12.1973	144.829	8518
49	Mariana	RG12	Pseudoalteromonas	0.1	Plate	2216	12.1973	144.829	8518
50	Mariana	RG11	Pseudomonas	0.1	Plate	2216	12.0429	144.877	9067
51	Mariana	RG11	Pseudoalteromonas	0.1	Plate	2216	12.0429	144.877	9067
52	Mariana	RG11	Pseudoalteromonas	0.1	Plate	2216	12.0429	144.877	9067
53	Mariana	RG11	Pseudoalteromonas	0.1	Plate	2216	12.0429	144.877	9067
54	Mariana	RG11	Pseudoalteromonas	0.1	Plate	2216	12.0429	144.877	9067
55	Mariana	RG11	Pseudoalteromonas	0.1	Plate	2216	12.0429	144.877	9067
56	Mariana	RG11	Pseudomonas	0.1	Plate	2216	12.0429	144.877	9067
57	Mariana	RG11	Pseudomonas	0.1	Plate	2216	12.0429	144.877	9067
58	Mariana	CR05	Halomonas	0.1	Plate	2216	11.91	144.93	7942
59	Mariana	CR05	Pseudoalteromonas	0.1	Plate	2216	11.91	144.93	7942
60	Mariana	CR05	Shewanella	0.1	Plate	2216	11.91	144.93	7942
61	Mariana	CR05	Halomonas	0.1	Plate	2216	11.91	144.93	7942
62	Mariana	CR05	Halomonas	0.1	Plate	2216	11.91	144.93	7942
63	Mariana	CR05	Shewanella	0.1	Plate	2216	11.91	144.93	7942
64	Mariana	CR05	Pseudoalteromonas	0.1	Plate	2216	11.91	144.93	7942
65	Mariana	CR05	Pseudoalteromonas	0.1	Plate	2216	11.91	144.93	7942
66	Mariana	CR05	Pseudoalteromonas	0.1	Plate	2216	11.91	144.93	7942
67	Mariana	CR05	Pseudomonas	0.1	Plate	2216	11.91	144.93	7942
68	Mariana	RG13	Pseudomonas	0.1	Plate	2216	12.1674	144.686	8657
69	Mariana	RG13	Pseudomonas	0.1	Plate	2216	12.1674	144.686	8657
70	Mariana	RG13	Pseudomonas	0.1	Plate	2216	12.1674	144.686	8657
71	Mariana	RG13	Pseudomonas	0.1	Plate	2216	12.1674	144.686	8657
72	Mariana	RG13	Pseudoalteromonas	0.1	Plate	2216	12.1674	144.686	8657
73	Mariana	RG13	Pseudoalteromonas	0.1	Plate	2216	12.1674	144.686	8657
74	Mariana	RG13	Pseudoalteromonas	0.1	Plate	2216	12.1674	144.686	8657
75	Mariana	RG13	Pseudoalteromonas	0.1	Plate	2216	12.1674	144.686	8657
76	Mariana	RG13	Marinobacter	0.1	Plate	2216	12.1674	144.686	8657
77	Mariana	RG10-2	Pseudomonas	0.1	Plate	2216	11.4189	144.412	5026
78	Mariana	RG10-2	Algoriphagus	0.1	Plate	2216	11.4189	144.412	5026
79	Mariana	RG10-2	Pseudomonas	0.1	Plate	2216	11.4189	144.412	5026
80	Mariana	RG10-2	Pseudomonas	0.1	Plate	2216	11.4189	144.412	5026
81	Mariana	RG10-2	Pedobacter	0.1	Plate	2216	11.4189	144.412	5026
82	Mariana	RG10-2	Pseudomonas	0.1	Plate	2216	11.4189	144.412	5026
83	Mariana	RG10-2	Psychrobacter	0.1	Plate	2216	11.4189	144.412	5026
84	Mariana	RG10-2	Pseudomonas	0.1	Plate	2216	11.4189	144.412	5026
85	Mariana	RG10-2	Shewanella	0.1	Plate	2216	11.4189	144.412	5026
86	Mariana	RG10-2	Shewanella	0.1	Plate	2216	11.4189	144.412	5026
87	Mariana	RG10-2	Pseudoalteromonas	0.1	Plate	2216	11.4189	144.412	5026
88	Mariana	CR02	Pseudoalteromonas	0.1	Plate	2216	12.6312	144.721	6844
89	Mariana	CR02	Pseudoalteromonas	0.1	Plate	2216	12.6312	144.721	6844
90	Mariana	CR02	Pseudomonas	0.1	Plate	2216	12.6312	144.721	6844
91	Mariana	CR02	Pseudomonas	0.1	Plate	2216	12.6312	144.721	6844
92	Mariana	CR02	Halomonas	0.1	Plate	2216	12.6312	144.721	6844
93	Mariana	CR02	Pseudomonas	0.1	Plate	2216	12.6312	144.721	6844
94	Mariana	CR02	Pseudomonas	0.1	Plate	2216	12.6312	144.721	6844
95	Mariana	CR02	Pseudomonas	0.1	Plate	2216	12.6312	144.721	6844
96	Mariana	CR02	Pseudomonas	0.1	Plate	2216	12.6312	144.721	6844
97	Mariana	CR02	Pseudomonas	0.1	Plate	2216	12.6312	144.721	6844
98	Mariana	CR02	Shewanella	80	Bulb	2216	12.6312	144.721	6844
99	Mariana	CR02	Shewanella	80	Bulb	2216	12.6312	144.721	6844
100	Kermadec	N075	Pseudomonas	0.1	Plate	2216	-32.8504	-177.654	9175
101	Kermadec	N075	Pseudomonas	0.1	Plate	2216	-32.8504	-177.654	9175
102	Kermadec	EL04	Pseudomonas	0.1	Plate	2216, heated	-35.9046	-178.962	6096
103	Kermadec	EL04	Pseudomonas	0.1	Plate	2216, heated	-35.9046	-178.962	6096
104	Kermadec	EL04	Pseudomonas	0.1	Plate	2216, heated	-35.9046	-178.962	6096
105	Kermadec	N074	Bacillus	0.1	Plate	2216	-34.3403	-178.176	8079
106	Kermadec	N072	Joetgalibacillus	0.1	Plate	2216, heated	-35.9052	-178.961	6011
107	Kermadec	EL04	Pseudoalteromonas	0.1	Plate	2216, dried and stamped	-35.9046	-178.962	6096
108	Kermadec	N072	Pseudoalteromonas	0.1	Plate	2216, dried and stamped	-35.9052	-178.961	6011
109	Kermadec	N072	Pseudoalteromonas	0.1	Plate	2216, dried and stamped	-35.9052	-178.961	6011
110	Kermadec	EL04	Pseudoalteromonas	0.1	Plate	2216	-35.9046	-178.962	6096
111	Kermadec	N075	Pseudoalteromonas	0.1	Plate	SW, dried and stamped	-32.8504	-177.654	9175
112	Kermadec	N072	Salinicola	0.1	Plate	SW, dried and stamped	-35.9052	-178.961	6011
113	Kermadec	EL04	Idiomarina	0.1	Plate	SW, dried and stamped	-35.9046	-178.962	6096
114	Kermadec	N074	Pseudoalteromonas	0.1	Plate	SW, dried and stamped	-34.3403	-178.176	8079
115	Kermadec	N074	Pseudoalteromonas	0.1	Plate	SW, dried and stamped	-34.3403	-178.176	8079
116	Kermadec	N072	Shewanella	0.1	Plate	A1	-35.9052	-178.961	6011
117	Kermadec	N072	Shewanella	0.1	Plate	A1	-35.9052	-178.961	6011
118	Kermadec	N072	Halomonas	0.1	Plate	A1, dried and stamped	-35.9052	-178.961	6011
119	Kermadec	N072	Pseudoalteromonas	0.1	Plate	A1, dried and stamped	-35.9052	-178.961	6011
120	Kermadec	EL04	Idiomarina	0.1	Plate	A1	-35.9046	-178.962	6096
121	Kermadec	N075	Salinicola	0.1	Plate	A1, dried and stamped	-32.8504	-177.654	9175
122	Kermadec	N072	Shewanella	100	Bulb	A1	-35.9052	-178.961	6011
123	Kermadec	N074	Shewanella	100	Bulb	SW	-34.3403	-178.176	8079
124	Kermadec	N074	Shewanella	100	Bulb	SW	-34.3403	-178.176	8079
125	Kermadec	N074	Shewanella	100	Bulb	SW	-34.3403	-178.176	8079
126	Kermadec	N074	Shewanella	100	Bulb	SW	-34.3403	-178.176	8079
127	Kermadec	N073.11	Shewanella	100	Bulb	A1	-35.8396	-178.879	7142
128	Kermadec	N073.11	Shewanella	100	Bulb	A1	-35.8396	-178.879	7142
129	Kermadec	N073.11	Shewanella	100	Bulb	A1	-35.8396	-178.879	7142
130	Kermadec	N073.11	Shewanella	100	Bulb	A1	-35.8396	-178.879	7142
131	Kermadec	N072	Psychromonas	100	Bulb	A1	-35.9052	-178.961	6011
132	Kermadec	N072	Psychromonas	100	Bulb	A1	-35.9052	-178.961	6011
133	Kermadec	N074	Moritella	100	Bulb	SW	-34.3403	-178.176	8079
134	Kermadec	N074	Moritella	100	Bulb	SW	-34.3403	-178.176	8079
135	Kermadec	N074	Moritella	100	Bulb	SW	-34.3403	-178.176	8079
136	Kermadec	N074	Moritella	100	Bulb	SW	-34.3403	-178.176	8079
137	Kermadec	N074	Moritella	100	Bulb	SW	-34.3403	-178.176	8079
138	Kermadec	N074	Moritella	100	Bulb	SW	-34.3403	-178.176	8079
139	Kermadec	N073.11	Moritella	100	Bulb	SW	-35.8396	-178.879	7142
140	Kermadec	N073.11	Arcobacter	100	Bulb	SW	-35.8396	-178.879	7142
141	Kermadec	N073.11	Arcobacter	100	Bulb	SW	-35.8396	-178.879	7142
142	Kermadec	N074	Flavobacteriaceae	100	Bulb	SW	-34.3403	-178.176	8079
143	Kermadec	N073.11	Flavobacteriaceae	100	Bulb	SW	-35.8396	-178.879	7142
144	Kermadec	N073.11	Flavobacteriaceae	100	Bulb	SW	-35.8396	-178.879	7142
145	Kermadec	EL04	Flavobacteriaceae	100	Bulb	SW	-35.9046	-178.962	6096
146	Kermadec	EL04	Flavobacteriaceae	100	Bulb	SW	-35.9046	-178.962	6096
147	Kermadec	EL04	Flavobacteriaceae	100	Bulb	SW	-35.9046	-178.962	6096
148	Kermadec	N075	Shewanella	100	Bulb	A1	-32.8504	-177.654	9175
149	Kermadec	N075	Shewanella	100	Bulb	A1	-32.8504	-177.654	9175
150	Kermadec	N075	Shewanella	100	Bulb	A1	-32.8504	-177.654	9175
151	Kermadec	N075	Shewanella	100	Bulb	A1	-32.8504	-177.654	9175
152	Kermadec	N075	Shewanella	100	Bulb	A1	-32.8504	-177.654	9175
153	Kermadec	N074	Colwellia	100	Bulb	A1	-34.3403	-178.176	8079
154	Kermadec	N074	Psychrobium	100	Bulb	A1	-34.3403	-178.176	8079
155	Kermadec	N074	Psychrobium	100	Bulb	A1	-34.3403	-178.176	8079
156	Kermadec	N074	Shewanella	100	Bulb	A1	-34.3403	-178.176	8079
157	Kermadec	N074	Colwellia	100	Bulb	A1	-34.3403	-178.176	8079
158	Kermadec	N074	Colwellia	100	Bulb	A1	-34.3403	-178.176	8079
159	Kermadec	N074	Colwellia	100	Bulb	A1	-34.3403	-178.176	8079
160	Kermadec	N074	Shewanella	100	Bulb	A1	-34.3403	-178.176	8079
161	Kermadec	N074	Shewanella	100	Bulb	A1	-34.3403	-178.176	8079
162	Kermadec	N074	Shewanella	100	Bulb	A1	-34.3403	-178.176	8079
163	Kermadec	N074	Psychrobium	100	Bulb	A1	-34.3403	-178.176	8079
164	Kermadec	N074	Shewanella	100	Bulb	A1	-34.3403	-178.176	8079
165	Kermadec	N074	Moritella	100	Bulb	A1	-34.3403	-178.176	8079
166	Kermadec	N074	Moritella	100	Bulb	A1	-34.3403	-178.176	8079
167	Kermadec	N074	Shewanella	100	Bulb	A1	-34.3403	-178.176	8079
168	Kermadec	N074	Colwellia	100	Bulb	A1	-34.3403	-178.176	8079
169	Kermadec	N074	Psychrobium	100	Bulb	A1	-34.3403	-178.176	8079

## Sheet: Sup.Tab.5.Pressure_comparison
Supplementary Table S5. Samples used for evaluating the affects of long-term pressurization on community composition.
Sample	Description	Figure label	Trench	Depth fraction (cm)	Depth (m)	Latitude	Longitude	Sample type	Total Reads	Pruned rarefied OTUs	Collection method
MTKT94	CR03	1	Mariana	0to1	6833	12.6223	144.721	Immediate	16891	1004	Push core, may be mixed
MTKT10	CR03	1a	Mariana	0to1	6833	12.6223	144.721	Long-term	70450	499	Push core, may be mixed
MTKT82	CR03-2	1b	Mariana	0to1	6833	12.6223	144.721	Long-term	51058	491	Push core, may be mixed
MTKT7	CR03-3	1c	Mariana	0to1	6833	12.6223	144.721	Long-term	35186	298	Push core, may be mixed
MTKT68	CR04	2a	Mariana	0to1	7939	12.4765	144.865	Long-term	19679	484	Push core, pristine
MTKT198	CR04-2	2b	Mariana	0to1	7939	12.4765	144.865	Long-term	89272	347	Push core, pristine
MTKT3	CR04	2	Mariana	0to1	7939	12.4765	144.865	Immediate	25668	1321	Push core, pristine
MTKT196	N072	3	Kermadec	0to1	6011	-35.9052	-178.961	Long-term	123891	311	Push core, pristine
LPE020	N072	3	Kermadec	0to1	6011	-35.9052	-178.961	Immediate	12087	938	Push core, pristine
MTKT195	N073.11	4	Kermadec	5to10	7142	-35.8396	-178.879	Long-term	68040	299	Push core, pristine
MTKT81	N073.11	4	Kermadec	5to10	7142	-35.8396	-178.879	Immediate	25621	1046	Push core, pristine
MTKT193	N073.21	5a	Kermadec	0to1	7135	-35.8396	-178.879	Long-term	98657	347	Push core, pristine
MTKT194	N073.21-2	5b	Kermadec	0to1	7135	-35.8396	-178.879	Long-term	180475	304	Push core, pristine
MTKT65	RG07	6	Mariana	0to1	6957	11.8015	144.962	Long-term	47903	307	Rock grabber, may be mixed
LPE033	RG07	6	Mariana	0to1	6957	11.8015	144.962	Immediate	128281	1233	Rock grabber, may be mixed
MTKT36	RG11	7	Mariana	0to1	9067	12.0429	144.877	Long-term	42479	218	Rock grabber, may be mixed
MTKT191	RG11	7	Mariana	0to1	9067	12.0429	144.877	Immediate	25120	619	Rock grabber, may be mixed
MTKT70	RG14	8	Mariana	0to1	10525	12.0642	144.589	Long-term	30271	307	Rock grabber, may be mixed
MTKT192	RG14	8	Mariana	0to1	10525	12.0642	144.589	Immediate	46714	664	Rock grabber, may be mixed
